# Supplementary material for: Ligand-Unsupported Assembly of a Linear Penta-Tin Chain via Metal–Metal Donor–Acceptor Interactions
Source: Inorg Chem. 2026 Jun 23;65(26):14514–27. doi: 10.1021/acs.inorgchem.6c00602 (PMC13343519; doi:10.1021/acs.inorgchem.6c00602)
Supplement: Supplementary file 2 [file ic6c00602_si_002.xyz]

135
Molecule Name
C       0.069900    1.789700    0.676100
H      -0.579300    0.953600    0.441500
C      -0.445600    2.932000    1.273400
H      -1.511900    2.980700    1.464900
C       0.432900    3.979700    1.535900
H       0.070500    4.898700    1.988200
C       1.777900    3.849800    1.219300
H       2.473800    4.654300    1.417600
C       2.234400    2.662900    0.633600
C       3.606700    2.386800    0.261700
C       4.827500    3.090500    0.355200
C       5.810000    2.262200   -0.226300
C       7.269800    2.554000   -0.350900
H       7.526700    3.509900    0.112000
H       7.874400    1.784600    0.143900
H       7.593600    2.608300   -1.397500
C       5.144900    1.089500   -0.647900
C       5.540900   -0.117900   -1.330600
C       6.840200   -0.399000   -1.789900
H       7.640500    0.306500   -1.607900
C       7.078400   -1.575200   -2.478300
H       8.078600   -1.798100   -2.839000
C       6.029300   -2.467300   -2.711400
H       6.177700   -3.398600   -3.245300
C       4.778700   -2.130900   -2.221300
H       3.927500   -2.793800   -2.359000
N       1.362100    1.657200    0.367500
N       3.831500    1.197300   -0.336300
N       4.537500   -1.003600   -1.550400
Sn      2.328200   -0.283100   -0.662600
C      -0.065900   -2.739700   -3.428300
H       0.916100   -3.084400   -3.747200
C      -1.143200   -3.606100   -3.352500
H      -1.020800   -4.656400   -3.593100
C      -2.377900   -3.082000   -2.969800
H      -3.245500   -3.728300   -2.884800
C      -2.489900   -1.732600   -2.676100
H      -3.428100   -1.283200   -2.379100
C      -1.349900   -0.925400   -2.729600
C      -1.324800    0.502000   -2.445800
C      -2.179200    1.428200   -1.798300
C      -3.217700    1.177400   -0.765900
C      -1.557000    2.699100   -1.911800
C      -2.107600    4.010200   -1.455000
H      -3.084500    3.876600   -0.993200
H      -1.456400    4.481100   -0.709300
H      -2.207900    4.703700   -2.298200
C      -0.324300    2.476100   -2.542200
C       0.870000    3.279500   -2.665800
C       0.937200    4.666000   -2.449900
H       0.030900    5.225800   -2.261100
C       2.169400    5.296600   -2.471700
H       2.231400    6.366800   -2.295800
C       3.325600    4.553700   -2.716900
H       4.309400    5.008600   -2.720700
C       3.181800    3.197000   -2.960100
H       4.046000    2.567300   -3.158000
C      -5.958500    1.097800    0.272800
C      -6.693100    1.405900   -0.870200
C      -7.482900    2.539600   -1.003600
C      -7.546700    3.444400    0.046600
C      -6.816800    3.194300    1.198600
C      -6.036000    2.046200    1.287000
C      -4.167600   -0.547000    1.611800
C      -2.804400   -0.782500    1.740500
C      -2.198900   -1.123400    2.942900
C      -2.964600   -1.279600    4.086500
C      -4.339500   -1.102900    3.998900
C      -4.901600   -0.757900    2.776400
C      -5.704700   -1.602900   -0.201600
C      -7.078700   -1.827800   -0.270900
C      -7.637800   -3.047100   -0.646400
C      -6.814600   -4.118600   -0.958800
C      -5.440900   -3.956800   -0.860900
C      -4.928500   -2.730900   -0.458600
B      -4.959000   -0.196400    0.217600
F      -6.661600    0.578800   -1.927000
F      -8.172800    2.769400   -2.124100
F      -8.294500    4.543900   -0.053800
F      -6.850500    4.072000    2.206200
F      -5.327300    1.923700    2.415000
F      -1.963900   -0.709000    0.686100
F      -0.865000   -1.308600    3.004300
F      -2.391300   -1.604400    5.245500
F      -5.098200   -1.268200    5.082800
F      -6.232300   -0.621400    2.746000
F      -7.959300   -0.869000    0.025600
F      -8.961400   -3.193000   -0.712800
F      -7.333000   -5.285400   -1.337500
F      -4.621200   -4.975200   -1.158000
F      -3.592800   -2.677800   -0.319200
N      -0.159000   -1.443600   -3.119900
N      -0.212300    1.155300   -2.854900
N       1.999400    2.579900   -2.940200
O      -3.270900    1.921600    0.208200
O      -3.973500    0.114500   -0.909200
Sn      1.620500    0.185700   -3.474900
C       5.028800    4.446300    0.948800
H       4.485200    5.218300    0.389800
H       4.682500    4.487300    1.988500
H       6.083700    4.731900    0.948100
C       1.457200    0.907800    3.569200
H       0.500400    0.417900    3.417000
C       1.554100    2.099600    4.267100
H       0.662800    2.571000    4.664300
C       2.820500    2.664400    4.425200
H       2.940700    3.600000    4.963900
C       3.929500    2.023400    3.900800
H       4.919600    2.441400    4.024800
C       3.762200    0.813500    3.207300
C       4.833500    0.025000    2.643400
C       6.235300    0.176800    2.572200
C       6.724400   -0.964900    1.907900
C       5.597500   -1.760200    1.600800
C       5.410900   -3.018600    0.919000
C       6.450600   -3.861500    0.487500
H       7.480400   -3.586800    0.674400
C       6.143500   -5.041000   -0.166400
H       6.941000   -5.697700   -0.502300
C       4.807500   -5.384500   -0.385100
H       4.528400   -6.302600   -0.889700
C       3.834500   -4.517800    0.089100
H       2.776500   -4.743900   -0.029900
N       2.521700    0.289200    3.047300
N       4.478900   -1.140200    2.051700
N       4.117900   -3.373000    0.712300
Sn      2.430800   -1.866600    1.876900
C       7.036200    1.330800    3.079500
H       8.096600    1.216700    2.841400
H       6.701800    2.272500    2.628700
H       6.964900    1.434500    4.168900
C       8.149800   -1.257700    1.568200
H       8.540800   -2.118700    2.124300
H       8.271900   -1.468600    0.499300
H       8.796400   -0.408800    1.804500
