# Supplementary material for: Ligand-Unsupported Assembly of a Linear Penta-Tin Chain via Metal–Metal Donor–Acceptor Interactions
Source: Inorg Chem. 2026 Jun 23;65(26):14514–27. doi: 10.1021/acs.inorgchem.6c00602 (PMC13343519; doi:10.1021/acs.inorgchem.6c00602)
Supplement: Supplementary file 3 [file ic6c00602_si_003.xyz]

135
Molecule Name
C      -2.018200   -2.381400   -1.887400
H      -3.094700   -2.501900   -1.984300
C      -1.137800   -3.167700   -2.611700
H      -1.517100   -3.907800   -3.307500
C       0.232200   -2.982400   -2.408200
H       0.959800   -3.565300   -2.965700
C       0.667300   -2.042300   -1.490300
H       1.721200   -1.905900   -1.288300
C      -0.278600   -1.270100   -0.799900
C       0.031300   -0.216700    0.145000
C       1.214100    0.329300    0.682000
C       2.555300   -0.285900    0.540000
C       0.841700    1.414900    1.500700
C       1.768900    2.291400    2.276500
H       2.805600    2.056000    2.040000
H       1.608400    3.349700    2.038000
H       1.633200    2.172500    3.358200
C      -0.568200    1.469600    1.445800
C      -1.587700    2.259700    2.091200
C      -1.343500    3.283900    3.021800
H      -0.323900    3.549300    3.271100
C      -2.412400    3.926800    3.619100
H      -2.232600    4.714200    4.345300
C      -3.718200    3.555600    3.289000
H      -4.580600    4.032200    3.741300
C      -3.885300    2.552100    2.349300
H      -4.878600    2.231600    2.042900
C       4.667900   -1.134500   -1.246900
C       4.199800   -0.710300   -2.486200
C       3.705600   -1.559300   -3.467900
C       3.679200   -2.924200   -3.228800
C       4.159400   -3.405400   -2.020600
C       4.642900   -2.516100   -1.064500
C       5.598500   -0.632800    1.301200
C       5.104100   -0.557900    2.597300
C       5.798400   -1.034400    3.705700
C       7.051800   -1.602700    3.540500
C       7.593800   -1.688900    2.264200
C       6.864300   -1.202500    1.189600
C       5.814500    1.262000   -0.472800
C       6.711200    1.309200   -1.536400
C       7.492400    2.423300   -1.827400
C       7.404800    3.551200   -1.024400
C       6.543800    3.542900    0.064100
C       5.786900    2.406600    0.321400
B       4.903300   -0.028800   -0.047900
F       4.157600    0.601000   -2.786100
F       3.215700   -1.069300   -4.615100
F       3.156200   -3.762400   -4.130600
F       4.112700   -4.716400   -1.770800
F       5.031500   -3.076300    0.080900
F       3.901400   -0.017100    2.870000
F       5.266300   -0.944500    4.928400
F       7.728900   -2.061000    4.593000
F       8.798900   -2.233700    2.089200
F       7.426100   -1.312300   -0.023600
F       6.866300    0.262700   -2.355400
F       8.323500    2.418000   -2.870900
F       8.143000    4.627700   -1.290600
F       6.462100    4.614800    0.856600
F       5.019500    2.451400    1.423100
N      -1.604400   -1.447800   -1.024500
N      -1.015700    0.492500    0.613800
N      -2.862500    1.922200    1.768500
O       2.694100   -1.491400    0.706500
O       3.514900    0.541600    0.219900
Sn     -3.042600    0.087300    0.140300
C      -7.079900   -1.141000    0.749400
H      -7.019500   -0.281400    1.414800
C      -8.200200   -1.354000   -0.037600
H      -9.039700   -0.668600    0.000200
C      -8.208900   -2.484900   -0.859600
H      -9.068600   -2.700200   -1.487600
C      -7.118100   -3.334400   -0.870600
H      -7.112200   -4.214600   -1.500500
C      -6.005900   -3.045900   -0.056600
C      -4.789000   -3.818900   -0.012100
C      -4.309200   -4.955800   -0.702000
C      -2.983500   -5.158000   -0.265900
C      -2.039500   -6.219200   -0.727200
H      -2.541100   -6.954200   -1.361100
H      -1.213700   -5.795200   -1.313100
H      -1.600400   -6.766900    0.113500
C      -2.710100   -4.133700    0.666800
C      -1.517300   -3.683900    1.362400
C      -0.236100   -4.229700    1.204900
H      -0.090700   -5.092600    0.568500
C       0.846500   -3.612300    1.810900
H       1.855300   -3.970100    1.634600
C       0.642900   -2.486100    2.607600
H       1.477900   -1.950500    3.042700
C      -0.651600   -2.021700    2.752700
H      -0.867200   -1.134500    3.343100
N      -6.018300   -1.948800    0.743700
N      -3.808700   -3.358500    0.808500
N      -1.698500   -2.590700    2.142800
Sn     -3.965700   -1.732100    2.224500
C      -0.282300    1.045600   -3.064300
H      -0.756200    0.249200   -3.633900
C       1.096400    1.166400   -3.016700
H       1.729200    0.479100   -3.564300
C       1.636800    2.181900   -2.227600
H       2.710900    2.268900   -2.114000
C       0.789700    3.057000   -1.567700
H       1.194400    3.846300   -0.948600
C      -0.596200    2.893400   -1.679000
C      -1.587900    3.731300   -1.036300
C      -1.531300    4.892400   -0.234800
C      -2.860400    5.195800    0.121000
C      -3.670400    4.201800   -0.473400
C      -5.062500    3.848300   -0.373000
C      -6.038900    4.591600    0.319200
H      -5.773800    5.538300    0.771700
C      -7.327100    4.099000    0.416800
H      -8.083300    4.664600    0.953800
C      -7.651200    2.876300   -0.180100
H      -8.651300    2.460900   -0.124300
C      -6.649700    2.212000   -0.869500
H      -6.845300    1.262200   -1.363600
N      -1.106100    1.867500   -2.406400
N      -2.878000    3.348500   -1.172100
N      -5.399500    2.671200   -0.961800
Sn     -3.528800    1.635300   -2.314200
C      -0.303200    5.635300    0.176900
H      -0.552100    6.546800    0.725000
H       0.334200    5.029700    0.833100
H       0.303100    5.933400   -0.685400
C      -3.316900    6.332800    0.974600
H      -4.002100    6.999800    0.438200
H      -3.831200    5.978100    1.875800
H      -2.473400    6.941300    1.308500
C      -5.051100   -5.777700   -1.706300
H      -5.967000   -6.209400   -1.286000
H      -5.338100   -5.190100   -2.587100
H      -4.441700   -6.610200   -2.065000
