# Supplementary material for: Ligand-Unsupported Assembly of a Linear Penta-Tin Chain via Metal–Metal Donor–Acceptor Interactions
Source: Inorg Chem. 2026 Jun 23;65(26):14514–27. doi: 10.1021/acs.inorgchem.6c00602 (PMC13343519; doi:10.1021/acs.inorgchem.6c00602)
Supplement: Supplementary file 4 [file ic6c00602_si_004.xyz]

203
Molecule Name
C      -2.136000   -0.814200   -1.156400
H      -1.962600   -0.725900   -2.226800
C      -2.942600   -1.815400   -0.642300
H      -3.429500   -2.525900   -1.298500
C      -3.177500   -1.827400    0.731900
H      -3.870600   -2.541800    1.159000
C      -2.567000   -0.879700    1.535800
H      -2.769400   -0.853500    2.598100
C      -1.737000    0.086100    0.954900
C      -1.039600    1.129800    1.677000
C      -0.850000    1.448400    3.042200
C      -0.062900    2.616800    3.071100
C       0.399800    3.358900    4.280700
H       0.067600    2.871300    5.200600
H       1.494100    3.421600    4.323000
H       0.004200    4.382000    4.298600
C       0.202300    2.955800    1.724800
C       0.899800    4.022000    1.060300
C       1.553500    5.091400    1.704400
H       1.584300    5.125600    2.785700
C       2.127700    6.094800    0.948500
H       2.624800    6.926500    1.440100
C       2.059300    6.038200   -0.448600
H       2.498500    6.806100   -1.074800
C       1.426400    4.946700   -1.016300
H       1.363300    4.835400   -2.096600
N      -1.554900    0.112100   -0.390000
N      -0.394400    2.042400    0.921400
N       0.866600    3.970500   -0.296900
Sn     -0.266900    1.981500   -1.207000
C      -1.359800    0.678400    4.216800
H      -2.450900    0.732500    4.311500
H      -1.094800   -0.382800    4.143000
H      -0.938300    1.053700    5.153200
C      -3.476300    1.416500   -4.255500
H      -2.777600    2.028100   -4.822800
C      -4.173200    0.381800   -4.855300
H      -4.030900    0.165600   -5.908500
C      -5.065900   -0.350900   -4.065800
H      -5.664600   -1.154500   -4.485000
C      -5.211300   -0.032600   -2.728900
H      -5.892400   -0.574300   -2.089500
C      -4.475300    1.029400   -2.188800
C      -4.551100    1.457800   -0.806800
C      -5.165200    0.965000    0.369500
C      -6.047500   -0.210700    0.598200
C      -4.766600    1.819200    1.423800
C      -5.200700    1.737000    2.850900
H      -5.842200    0.869800    3.004600
H      -4.340300    1.633400    3.523200
H      -5.749500    2.637000    3.153000
C      -3.924800    2.787800    0.846200
C      -3.195900    3.919200    1.361700
C      -3.210900    4.342900    2.701700
H      -3.793800    3.797500    3.431400
C      -2.484400    5.461200    3.068900
H      -2.497000    5.798300    4.101600
C      -1.741800    6.151000    2.108800
H      -1.156300    7.028700    2.357900
C      -1.765100    5.672000    0.808700
H      -1.194800    6.161200    0.021700
C      -8.821200   -0.439900    1.304600
C      -9.154900    0.907300    1.169300
C      -9.518500    1.725600    2.229900
C      -9.550500    1.195400    3.512400
C      -9.218500   -0.136800    3.701500
C      -8.855600   -0.920800    2.609200
C      -7.923100   -2.815300    0.218400
C      -6.738400   -3.475200   -0.069500
C      -6.566700   -4.847100    0.075100
C      -7.631700   -5.628800    0.493600
C      -8.852500   -5.020300    0.759000
C      -8.971100   -3.645700    0.606600
C      -9.129400   -1.145100   -1.355500
C     -10.464000   -0.754800   -1.428000
C     -11.185400   -0.716400   -2.618800
C     -10.579400   -1.096300   -3.807600
C      -9.260900   -1.526600   -3.781500
C      -8.589100   -1.563400   -2.568400
B      -8.203500   -1.219600    0.002100
F      -9.123200    1.487100   -0.038600
F      -9.830800    3.010000    2.033700
F      -9.893400    1.960500    4.550200
F      -9.230300   -0.652400    4.934500
F      -8.510900   -2.178900    2.901400
F      -5.659600   -2.810400   -0.525400
F      -5.383300   -5.413900   -0.197100
F      -7.488900   -6.947800    0.634000
F      -9.890100   -5.762200    1.151800
F     -10.171800   -3.110100    0.864200
F     -11.139300   -0.385700   -0.335700
F     -12.458200   -0.316400   -2.628200
F     -11.255600   -1.056300   -4.955400
F      -8.652800   -1.912800   -4.909400
F      -7.335100   -2.057900   -2.619900
N      -3.614700    1.736000   -2.962800
N      -3.805100    2.540100   -0.485700
N      -2.459900    4.594500    0.443100
O      -5.942100   -0.879300    1.617000
O      -6.954100   -0.413700   -0.333200
Sn     -2.621100    3.698000   -1.872800
C       0.578900   -2.340300   -0.043600
H       0.388600   -2.579500   -1.086600
C       0.056200   -3.118900    0.974000
H      -0.567600   -3.974500    0.744400
C       0.348400   -2.751900    2.288900
H      -0.045400   -3.330700    3.119600
C       1.136700   -1.641400    2.533400
H       1.368200   -1.338500    3.545600
C       1.620100   -0.887800    1.450400
C       2.428400    0.302300    1.562300
C       2.971000    1.023200    2.648200
C       3.677200    2.106200    2.092000
C       3.530500    1.998100    0.689600
C       3.982300    2.778700   -0.432900
C       4.828200    3.899100   -0.346000
H       5.197900    4.219300    0.618700
C       5.192600    4.568400   -1.499100
H       5.847800    5.432900   -1.438400
C       4.719700    4.126300   -2.737200
H       4.983700    4.625900   -3.662600
C       3.901200    3.007200   -2.750100
H       3.514300    2.605500   -3.684600
N       1.329400   -1.259800    0.181000
N       2.774500    0.909000    0.404400
N       3.540400    2.355100   -1.644400
Sn      2.246600    0.210400   -1.588400
C       2.816100    0.698400    4.096100
H       3.336900    1.422900    4.727300
H       1.761400    0.707700    4.394800
H       3.232500   -0.288600    4.328300
C       4.421300    3.163700    2.839200
H       5.497700    3.126800    2.632200
H       4.063600    4.167400    2.581300
H       4.297400    3.045900    3.919100
C       8.669000   -0.197100   -3.939300
H       7.960200   -0.723900   -4.575100
C       9.361000    0.907400   -4.405100
H       9.202000    1.271600   -5.413900
C      10.276600    1.514700   -3.537500
H      10.857100    2.372500   -3.865000
C      10.443300    1.015500   -2.260300
H      11.148500    1.471100   -1.577300
C       9.682900   -0.094700   -1.842200
C       9.713600   -0.671500   -0.524900
C      10.361500   -0.337200    0.689400
C      11.328200    0.779700    0.908300
H      10.884200    1.750100    0.655100
H      12.236400    0.662300    0.304700
H      11.644100    0.834800    1.952900
C       9.905700   -1.257400    1.648600
C      10.292700   -1.310500    3.090100
H      11.019800   -0.533100    3.336700
H      10.748200   -2.271200    3.358400
H       9.429100   -1.163000    3.750700
C       8.999400   -2.116100    0.980300
C       8.203200   -3.251000    1.377000
C       8.140700   -3.780100    2.676800
H       8.706300   -3.318100    3.475000
C       7.354500   -4.891400    2.923400
H       7.304600   -5.308000    3.925400
C       6.627000   -5.468100    1.880700
H       5.994500   -6.335300    2.033600
C       6.725900   -4.888800    0.626000
H       6.171800   -5.288800   -0.220400
N       8.815100   -0.686800   -2.704500
N       8.909600   -1.743300   -0.317800
N       7.482500   -3.819200    0.375800
Sn      7.733900   -2.760100   -1.828000
C       7.359300    1.686200   -0.690500
H       7.261900    1.743700   -1.772500
C       8.115700    2.614300    0.007900
H       8.626100    3.411300   -0.520900
C       8.202500    2.472100    1.393900
H       8.794400    3.167100    1.982900
C       7.536100    1.432300    2.019100
H       7.600900    1.301700    3.091500
C       6.775000    0.535400    1.250200
C       6.021100   -0.574500    1.773300
C       5.748900   -1.069200    3.072300
C       6.227600   -0.494600    4.364700
H       7.320700   -0.528700    4.453700
H       5.821800   -1.041100    5.219600
H       5.921300    0.552400    4.478400
C       4.922100   -2.193000    2.904100
C       4.365900   -3.069300    3.977600
H       4.651100   -2.715200    4.971500
H       4.731500   -4.099500    3.885900
H       3.270000   -3.103300    3.947100
C       4.723300   -2.337400    1.508600
C       4.031200   -3.285500    0.676800
C       3.306100   -4.398200    1.143200
H       3.216900   -4.572000    2.207300
C       2.716800   -5.257700    0.236700
H       2.156600   -6.118600    0.590000
C       2.838400   -5.007900   -1.135000
H       2.388600   -5.659300   -1.875900
C       3.555400   -3.889900   -1.525200
H       3.679000   -3.640700   -2.577300
N       6.714000    0.681600   -0.099100
N       5.390400   -1.351300    0.863700
N       4.140400   -3.057000   -0.658600
Sn      5.372300   -1.005800   -1.264500
