# Supplementary material for: Ligand-Unsupported Assembly of a Linear Penta-Tin Chain via Metal–Metal Donor–Acceptor Interactions
Source: Inorg Chem. 2026 Jun 23;65(26):14514–27. doi: 10.1021/acs.inorgchem.6c00602 (PMC13343519; doi:10.1021/acs.inorgchem.6c00602)
Supplement: Supplementary file 5 [file ic6c00602_si_005.xyz]

203
Molecule Name
C      -1.849000    3.188000   -2.512400
H      -1.118800    3.980200   -2.662400
C      -2.620700    2.711900   -3.561000
H      -2.484500    3.111100   -4.560000
C      -3.574400    1.727600   -3.286100
H      -4.205200    1.329100   -4.075700
C      -3.718900    1.259900   -1.991900
H      -4.475200    0.526800   -1.741900
C      -2.878500    1.759500   -0.985800
C      -2.877300    1.309300    0.388100
C      -3.582200    0.329800    1.118500
C      -4.705500   -0.501900    0.601500
C      -3.051400    0.320600    2.422500
C      -3.496700   -0.551700    3.550400
H      -4.272100   -1.240600    3.221600
H      -2.672700   -1.160200    3.940800
H      -3.897700    0.037600    4.383700
C      -2.047600    1.315300    2.437300
C      -1.166200    1.858300    3.440900
C      -1.132600    1.456200    4.787600
H      -1.785400    0.661900    5.126500
C      -0.273100    2.092000    5.664200
H      -0.248300    1.794700    6.708700
C       0.560900    3.113100    5.200300
H       1.248500    3.633600    5.857500
C       0.493400    3.439400    3.856300
H       1.134400    4.210200    3.433500
C      -5.616600   -2.411400   -1.473000
C      -4.646900   -2.336200   -2.467800
C      -4.787300   -1.622100   -3.649900
C      -5.970500   -0.945800   -3.895500
C      -6.992600   -1.021300   -2.961400
C      -6.803100   -1.746400   -1.788000
C      -6.594200   -3.276400    0.938600
C      -7.033000   -2.641200    2.092900
C      -8.152000   -3.053400    2.811000
C      -8.886200   -4.144600    2.372200
C      -8.488200   -4.810500    1.220100
C      -7.364100   -4.365700    0.539100
C      -4.220900   -4.169700    0.187200
C      -3.952700   -5.112500   -0.802500
C      -2.891500   -6.010500   -0.731600
C      -2.074300   -6.023400    0.387700
C      -2.352600   -5.159500    1.434100
C      -3.422800   -4.279400    1.328200
B      -5.270700   -2.901600    0.064400
F      -3.447900   -2.930400   -2.318400
F      -3.772600   -1.538300   -4.520800
F      -6.104400   -0.205500   -5.000000
F      -8.133400   -0.364600   -3.178300
F      -7.826700   -1.719100   -0.936100
F      -6.395700   -1.569400    2.590900
F      -8.525400   -2.404800    3.916600
F      -9.960000   -4.551100    3.048300
F      -9.185500   -5.861300    0.784500
F      -7.024900   -5.038400   -0.570900
F      -4.678500   -5.162400   -1.921400
F      -2.610400   -6.822100   -1.758400
F      -1.013700   -6.836100    0.444200
F      -1.574300   -5.154300    2.524100
F      -3.626100   -3.503900    2.400100
N      -1.959900    2.718100   -1.265800
N      -1.959300    1.874200    1.202800
N      -0.345100    2.846700    3.004700
O      -5.723500    0.001500    0.150100
O      -4.443300   -1.782100    0.667800
Sn     -0.565300    3.383200    0.610800
C       1.138400    7.123400    0.997900
H       1.134000    6.817600    2.042800
C       2.257200    7.716000    0.435200
H       3.149600    7.880900    1.028800
C       2.181900    8.094100   -0.908700
H       3.028800    8.571700   -1.393400
C       1.022500    7.858400   -1.624400
H       0.951600    8.143000   -2.666200
C      -0.069000    7.232200   -0.991600
C      -1.306400    6.872100   -1.638100
C      -1.807400    6.988200   -2.956800
C      -3.062400    6.349400   -2.964300
C      -3.977600    6.181400   -4.132500
H      -3.596000    6.695200   -5.018100
H      -4.099800    5.123700   -4.398700
H      -4.976000    6.586000   -3.931300
C      -3.272000    5.866000   -1.651800
C      -4.260100    5.001700   -1.037300
C      -5.357700    4.432400   -1.696200
H      -5.567700    4.696600   -2.724100
C      -6.131900    3.488800   -1.037900
H      -6.952700    3.000600   -1.554700
C      -5.830600    3.139500    0.277200
H      -6.360800    2.345400    0.787500
C      -4.766000    3.783400    0.887200
H      -4.481900    3.549700    1.910400
N       0.015200    6.886400    0.319000
N      -2.214100    6.203900   -0.880800
N      -4.004400    4.683400    0.257500
Sn     -2.085100    5.793100    1.246200
C      -1.137700    7.652000   -4.116900
H      -0.907500    8.703600   -3.909000
H      -0.197000    7.156800   -4.388500
H      -1.773700    7.634900   -5.005000
C      -0.356200   -0.132200   -1.664300
H      -0.206400    0.494100   -2.541100
C      -1.245500   -1.187300   -1.679800
H      -1.812000   -1.415200   -2.572100
C      -1.401600   -1.926800   -0.506200
H      -2.108100   -2.744800   -0.469200
C      -0.663600   -1.601000    0.618400
H      -0.786100   -2.167600    1.532100
C       0.236900   -0.531300    0.559900
C       1.088300   -0.083300    1.639800
C       1.284400   -0.491900    2.976400
C       2.246400    0.381500    3.519000
C       2.584300    1.294900    2.493100
C       3.389300    2.486300    2.439200
C       4.179200    2.977500    3.497700
H       4.239200    2.425100    4.426200
C       4.876200    4.160100    3.333300
H       5.487500    4.545000    4.145000
C       4.794800    4.853200    2.121500
H       5.328300    5.783100    1.957800
C       3.999700    4.309300    1.123700
H       3.888000    4.806100    0.161500
N       0.358000    0.189800   -0.583500
N       1.882300    0.980500    1.374900
N       3.316500    3.174900    1.272200
Sn      1.914600    1.994600   -0.546400
C       0.581700   -1.606900    3.675100
H       0.900300   -1.692200    4.716900
H      -0.503100   -1.450900    3.680300
H       0.779500   -2.569200    3.192000
C       2.800900    0.346400    4.904600
H       3.889100    0.207600    4.899400
H       2.583600    1.269500    5.454900
H       2.371600   -0.476800    5.481300
C       1.355800   -2.820100   -3.169800
H       1.620300   -2.126200   -3.965200
C       0.405600   -3.807100   -3.372300
H      -0.093100   -3.901800   -4.330300
C       0.103600   -4.654200   -2.301200
H      -0.645600   -5.433900   -2.404000
C       0.760900   -4.485200   -1.096500
H       0.539800   -5.133400   -0.259600
C       1.722500   -3.466500   -0.964600
C       2.476400   -3.194500    0.232400
C       2.554600   -3.795800    1.512100
C       1.796400   -4.992400    1.986100
H       1.946000   -5.849700    1.320000
H       0.717200   -4.815800    2.049000
H       2.125400   -5.301600    2.981500
C       3.499600   -3.051700    2.241600
C       3.901500   -3.271100    3.662400
H       3.379000   -4.127400    4.095600
H       3.662000   -2.400100    4.284500
H       4.976300   -3.463500    3.766300
C       3.966900   -2.035700    1.374400
C       4.899900   -0.947300    1.501200
C       5.643500   -0.648600    2.656800
H       5.553200   -1.280200    3.530800
C       6.479300    0.452500    2.664500
H       7.050700    0.692600    3.556800
C       6.585400    1.249800    1.521800
H       7.224100    2.124900    1.489400
C       5.839100    0.888500    0.413200
H       5.888800    1.464900   -0.508000
N       2.001300   -2.648000   -2.011700
N       3.335100   -2.148500    0.182000
N       5.028300   -0.171000    0.394800
Sn      3.628300   -0.823000   -1.488200
C       4.177600   -5.283800   -1.764100
H       3.678600   -5.101400   -2.713300
C       3.842200   -6.376000   -0.980500
H       3.072400   -7.066300   -1.306000
C       4.513900   -6.537300    0.232500
H       4.280000   -7.375300    0.882700
C       5.475400   -5.617200    0.610800
H       5.998300   -5.723200    1.552100
C       5.769600   -4.535900   -0.235600
C       6.753200   -3.514800    0.032100
C       7.666600   -3.267800    1.086000
C       7.860000   -4.093600    2.315400
H       6.941900   -4.159800    2.912000
H       8.632200   -3.670400    2.962500
H       8.168100   -5.118800    2.077300
C       8.349300   -2.086400    0.750800
C       9.404300   -1.402000    1.556400
H       9.584600   -1.921900    2.500600
H       9.113000   -0.374500    1.805500
H      10.363800   -1.357200    1.026800
C       7.826000   -1.661800   -0.495000
C       8.036000   -0.515800   -1.337700
C       8.976300    0.506600   -1.098500
H       9.637700    0.438100   -0.244700
C       9.038100    1.590200   -1.952700
H       9.757500    2.383800   -1.771100
C       8.172900    1.657500   -3.051300
H       8.190400    2.492900   -3.742200
C       7.295100    0.604700   -3.243300
H       6.613100    0.590800   -4.091300
N       5.106400   -4.393300   -1.411800
N       6.876300   -2.541200   -0.899000
N       7.219600   -0.446800   -2.422200
Sn      5.776200   -2.462100   -2.766100
