# Supplementary material for: Ligand-Unsupported Assembly of a Linear Penta-Tin Chain via Metal–Metal Donor–Acceptor Interactions
Source: Inorg Chem. 2026 Jun 23;65(26):14514–27. doi: 10.1021/acs.inorgchem.6c00602 (PMC13343519; doi:10.1021/acs.inorgchem.6c00602)
Supplement: Supplementary file 6 [file ic6c00602_si_006.xyz]

203
Molecule Name
C      -0.763800   -1.345000    3.497500
H      -0.609900   -2.382200    3.786300
C      -1.271600   -0.415800    4.388700
H      -1.524600   -0.708300    5.401600
C      -1.452400    0.894700    3.938300
H      -1.853800    1.652800    4.603200
C      -1.128800    1.221800    2.633600
H      -1.286100    2.224200    2.255800
C      -0.620500    0.227200    1.784100
C      -0.245600    0.428100    0.401700
C      -0.284800    1.522600   -0.490900
C      -1.065600    2.772100   -0.280700
C       0.303800    1.090600   -1.694600
C       0.538400    1.916100   -2.914900
H       0.459400    2.975800   -2.677700
H       1.543100    1.734800   -3.308600
H      -0.179200    1.696200   -3.715500
C       0.635800   -0.267900   -1.495400
C       1.117100   -1.321300   -2.356200
C       1.478500   -1.161300   -3.705700
H       1.436100   -0.181500   -4.161700
C       1.880000   -2.264800   -4.436200
H       2.156600   -2.149500   -5.480500
C       1.930700   -3.520800   -3.826600
H       2.254100   -4.404800   -4.364000
C       1.565400   -3.604800   -2.493200
H       1.596900   -4.552400   -1.959100
C      -1.652400    5.047000    1.494800
C      -0.793900    5.020800    2.590600
C      -1.157000    4.602600    3.865100
C      -2.464100    4.208900    4.100300
C      -3.373300    4.251200    3.055400
C      -2.963300    4.671600    1.794100
C      -2.195800    5.639300   -1.142300
C      -2.307000    5.087800   -2.411900
C      -3.248600    5.493200   -3.352200
C      -4.127300    6.520100   -3.043800
C      -4.040000    7.124200   -1.795800
C      -3.085900    6.681500   -0.889000
C       0.139600    6.331300   -0.183800
C       0.213400    7.490300    0.587900
C       1.218300    8.442200    0.456200
C       2.214900    8.258900   -0.491700
C       2.179800    7.128600   -1.294200
C       1.147700    6.208700   -1.140500
B      -1.060600    5.218700   -0.038700
F       0.496600    5.378300    2.466300
F      -0.249200    4.540400    4.844600
F      -2.828900    3.751700    5.301900
F      -4.631600    3.841000    3.255900
F      -3.921300    4.647200    0.863300
F      -1.501800    4.088700   -2.813500
F      -3.315900    4.886000   -4.542000
F      -5.035400    6.924400   -3.929700
F      -4.872800    8.117000   -1.481800
F      -3.062600    7.303600    0.296200
F      -0.690900    7.731800    1.543400
F       1.240900    9.521100    1.239300
F       3.192000    9.153600   -0.627700
F       3.130900    6.932300   -2.211600
F       1.191300    5.166200   -1.987900
N      -0.440600   -1.035900    2.238700
N       0.322700   -0.624200   -0.225400
N       1.165500   -2.549000   -1.783000
O      -2.267300    2.701500   -0.059500
O      -0.391000    3.890400   -0.345600
Sn      0.432500   -2.644600    0.594500
C      -1.511000   -5.765900   -1.671700
H      -1.128400   -5.128400   -2.467300
C      -1.310100   -7.136000   -1.693500
H      -0.772200   -7.601800   -2.511700
C      -1.822900   -7.884100   -0.627300
H      -1.685600   -8.961400   -0.597300
C      -2.505300   -7.247900    0.391800
H      -2.906200   -7.811800    1.224400
C      -2.683900   -5.851000    0.343200
C      -3.393300   -5.069100    1.321400
C      -4.122000   -5.362100    2.498200
C      -4.595100   -4.130700    2.990400
C      -5.418900   -3.912400    4.217500
H      -5.633700   -4.854600    4.727800
H      -4.910600   -3.263900    4.941500
H      -6.383700   -3.444900    3.985800
C      -4.139400   -3.138500    2.091100
C      -4.261900   -1.698400    2.007300
C      -4.948400   -0.883900    2.916800
H      -5.449900   -1.328700    3.766800
C      -4.972300    0.490100    2.718900
H      -5.487200    1.136300    3.424100
C      -4.324400    1.039400    1.616600
H      -4.311000    2.102700    1.414200
C      -3.661000    0.176900    0.756100
H      -3.116400    0.576900   -0.093100
N      -2.174900   -5.139800   -0.696900
N      -3.426900   -3.730500    1.108300
N      -3.625500   -1.143300    0.943300
Sn     -2.469100   -2.674700   -0.499800
C      -4.363500   -6.714300    3.084400
H      -4.858500   -7.378000    2.364800
H      -3.432800   -7.202200    3.399600
H      -5.008500   -6.658200    3.964800
C       2.415600    1.508400    2.250600
H       2.219000    0.905400    3.134900
C       2.084400    2.851900    2.212600
H       1.626700    3.334600    3.067900
C       2.320200    3.548000    1.026300
H       2.034600    4.588400    0.939400
C       2.887600    2.893500   -0.051800
H       3.032300    3.415800   -0.988300
C       3.223400    1.538500    0.066500
C       3.813400    0.733500   -0.979700
C       4.303000    0.995700   -2.281400
C       4.729700   -0.244100   -2.797900
C       4.490000   -1.204400   -1.787800
C       4.656100   -2.628000   -1.678000
C       5.167000   -3.466700   -2.688300
H       5.510600   -3.034600   -3.619100
C       5.210600   -4.831800   -2.483500
H       5.601900   -5.484200   -3.259200
C       4.741800   -5.368200   -1.278600
H       4.762700   -6.433600   -1.079900
C       4.278300   -4.485100   -0.319500
H       3.924100   -4.840600    0.645600
N       2.971700    0.868800    1.219300
N       3.943600   -0.583500   -0.714500
N       4.242100   -3.162600   -0.499900
Sn      3.408900   -1.524400    1.142600
C       4.411000    2.333800   -2.940700
H       4.949500    2.267700   -3.890000
H       3.435000    2.784300   -3.156200
H       4.955900    3.043000   -2.306900
C       5.320500   -0.500500   -4.144300
H       6.323400   -0.937600   -4.067700
H       4.700100   -1.188700   -4.732500
H       5.412500    0.422000   -4.723000
C      -5.367500   -5.934500   -1.340000
H      -4.627400   -6.190500   -2.095300
C      -5.965900   -6.917200   -0.567500
H      -5.705500   -7.959900   -0.710200
C      -6.892500   -6.511500    0.395100
H      -7.383200   -7.244300    1.029700
C      -7.184000   -5.167600    0.542800
H      -7.895400   -4.837100    1.287900
C      -6.546000   -4.225500   -0.283100
C      -6.768500   -2.802600   -0.240900
C      -7.593600   -1.951000    0.528500
C      -7.319200   -0.637400    0.103100
C      -7.933800    0.619500    0.625700
H      -8.685800    0.407900    1.389900
H      -7.183100    1.273200    1.085200
H      -8.432500    1.191100   -0.165600
C      -6.334700   -0.743300   -0.906000
C      -5.542100    0.212400   -1.645600
C      -5.649500    1.608800   -1.530600
H      -6.410500    2.039900   -0.894000
C      -4.746300    2.419100   -2.191600
H      -4.786400    3.495800   -2.062300
C      -3.761200    1.842200   -2.997900
H      -3.032800    2.450500   -3.518100
C      -3.733200    0.463000   -3.093500
H      -2.988300   -0.041900   -3.705000
N      -5.639300   -4.636300   -1.207100
N      -6.033500   -2.049400   -1.096400
N      -4.586000   -0.333900   -2.437900
Sn     -4.619900   -2.798700   -2.549200
C      -8.550400   -2.359100    1.600300
H      -9.322600   -3.042100    1.226300
H      -8.039400   -2.864500    2.429400
H      -9.065900   -1.493800    2.023600
C       5.695200    2.138700    2.338000
H       5.252200    1.909800    3.304100
C       5.750200    3.438600    1.870600
H       5.339400    4.250700    2.458800
C       6.330100    3.656600    0.617500
H       6.390600    4.660900    0.208200
C       6.827200    2.585900   -0.102000
H       7.283800    2.737300   -1.071300
C       6.730900    1.287700    0.430500
C       7.216000    0.089400   -0.208600
C       7.863400   -0.183900   -1.436100
C       8.088000   -1.571500   -1.465400
C       7.565800   -2.086200   -0.254300
C       7.467200   -3.403700    0.320400
C       8.018800   -4.571200   -0.239400
H       8.572200   -4.513200   -1.167400
C       7.854400   -5.781400    0.408000
H       8.278600   -6.686200   -0.018100
C       7.143700   -5.832000    1.609900
H       6.994700   -6.761800    2.147600
C       6.645400   -4.640600    2.113300
H       6.102800   -4.614800    3.056600
N       6.160400    1.093800    1.646200
N       7.050500   -1.066800    0.475000
N       6.793300   -3.466900    1.497800
Sn      6.128200   -1.220900    2.432700
C       8.215500    0.805600   -2.497900
H       8.676400    0.319100   -3.361200
H       7.325000    1.332700   -2.860300
H       8.927600    1.558600   -2.139100
C       8.725600   -2.351600   -2.568900
H       9.682200   -2.795500   -2.265500
H       8.077000   -3.167000   -2.911100
H       8.931100   -1.718000   -3.435700
